# Supplementary material for: A TAC3 Missense Variant in a Domestic Shorthair Cat with Testicular Hypoplasia and Persistent Primary Dentition
Source: Genes (Basel). 2019 Oct 14;10(10):806. doi: 10.3390/genes10100806 (PMC6826659; doi:10.3390/genes10100806)
Supplement: Supplementary file 1 [file genes-10-00806-s001.zip]

Archive with 2 entries (2 files):
- Table_S1_genotypes_control_cats.xlsx
- Table_S2_genome_accessions.xlsx
