# Supplementary material for: A TAC3 Missense Variant in a Domestic Shorthair Cat with Testicular Hypoplasia and Persistent Primary Dentition
Source: Genes (Basel). 2019 Oct 14;10(10):806. doi: 10.3390/genes10100806 (PMC6826659; doi:10.3390/genes10100806)
Supplement: Supplementary file 1 [file genes-10-00806-s001.zip › Table_S1_genotypes_control_cats.xlsx]

## Sheet: Sheet1
Table S1. TAC3:c.220G>A genotypes of 172 cats from 13 different cat breeds.
Breed	Number of cats	Genotype
		G/G	G/A	A/A
Main Coon	63	63	0	0
Somali	6	6	0	0
Egyptian Mau	12	12	0	0
Burmese	2	2	0	0
Abyssinian	4	4	0	0
Domestic Shorthair	49	46	2	1a
Bengal	4	4	0	0
Sphynx	1	1	0	0
Persian	2	2	0	0
Norwegian Forest Cat	17	17	0	0
Birman	5	5	0	0
Domestic Longhair	3	3	0	0
Ragdoll	4	4	0	0
13 breeds	172	169	2	1
		wt/wt	wt/ins	ins/ins
aThe only cat with the A/A genotype was the affected cat with testicular hypoplasia and persistent primary dentition.
