# Supplementary material for: A TAC3 Missense Variant in a Domestic Shorthair Cat with Testicular Hypoplasia and Persistent Primary Dentition
Source: Genes (Basel). 2019 Oct 14;10(10):806. doi: 10.3390/genes10100806 (PMC6826659; doi:10.3390/genes10100806)
Supplement: Supplementary file 1 [file genes-10-00806-s001.zip › Table_S2_genome_accessions.xlsx]

## Sheet: Sheet1
Table S2. Accession numbers of 39 cat genome sequences. The affected cat is highlighted in red. The other 38 genome sequences were used as controls in variant filtering.
Sample	Breed	Project ID	Sample accession	Remark
S19190_Tessa	Burmese	PRJNA288177	SAMN05980350
S19194_Pudge	Burmese	PRJNA343392	SAMN05980373
S19197_Kooki	Burmese	PRJNA343392	SAMN05980372
K443	Maine Coon	PRJEB7401	SAMEA1061682
K450	European domestic shorthair (not purebred)	PRJEB7401	SAMEA2785958
K452	Bengal	PRJEB7401	SAMEA1061681
K469	Egyptian Mau	PRJEB7401	SAMEA1061683
K471	American domestic shorthair cat (not purebred)	PRJEB7401	SAMEA1061684
K472	American domestic shorthair cat (not purebred)	PRJEB7401	SAMEA1061685
K473	American domestic shorthair cat (not purebred)	PRJEB7401	SAMEA1061686
K499	unknown/mixed breed	PRJEB7401	SAMEA1061687
K502	British Shorthair	PRJEB7401	SAMEA1061688
K510	European domestic shorthair (not purebred)	PRJEB7401	SAMEA104694019
K511	European domestic shorthair (not purebred)	PRJEB7401	SAMEA1061799
K515	Persian	PRJEB7401	SAMEA1061689
K350	Norwegian Forest Cat	PRJEB7401	SAMEA5885912
K494	Maine Coon	PRJEB7401	SAMEA5885913
K513	British Shorthair	PRJEB7401	SAMEA5885914
K514	British Shorthair	PRJEB7401	SAMEA5885915
K517	British Shorthair	PRJEB7401	SAMEA5885916
K484	Bengal	PRJEB7401	SAMEA5885917
K485	Bengal	PRJEB7401	SAMEA5885918
K486	Bengal	PRJEB7401	SAMEA5885919
K500	Burmese	PRJEB7401	SAMEA5885920
K509	Bengal	PRJEB7401	SAMEA5885921
K518	European domestic shorthair (not purebred)	PRJEB7401	SAMEA5885922
K519	Maine Coon	PRJEB7401	SAMEA5885923
K528	Persian	PRJEB7401	SAMEA5885983
K529	Persian	PRJEB7401	SAMEA5885984
K530	Persian	PRJEB7401	SAMEA5885985
K531	Persian	PRJEB7401	SAMEA5885986
K532	European domestic shorthair (not purebred)	PRJEB7401	SAMEA5885924	Affected with persistent primary dentition and testicular hypoplasia
K488	Toyger	PRJEB7401	SAMEA5885925
K520	Bengal	PRJEB7401	SAMEA5885926
K533	Not purebred (Bombay ?)	PRJEB7401	SAMEA5885927
K516	Maine Coon	PRJEB7401	SAMEA5885928
K544	European domestic long hair cat (not purebred)	PRJEB7401	SAMEA5885929
K548	European domestic shorthair (not purebred)	PRJEB7401	SAMEA5885930
K549	European domestic shorthair (not purebred)	PRJEB7401	SAMEA5905717
